# Supplementary material for: Genome-Wide Analysis and Functional Characterization of Small Heat Shock Proteins in Allium sativum L. Under Multiple Abiotic Stresses
Source: Biology (Basel). 2025 Sep 25;14(10):1326. doi: 10.3390/biology14101326 (PMC12562054; doi:10.3390/biology14101326)
Supplement: Supplementary file 1 [file biology-14-01326-s001.zip]

Archive with 4 entries (4 files):
- Supplementary  Materials Table S1.xlsx
- Supplementary Materials Table S2.xlsx
- Supplementary Materials Table S3.xlsx
- Supplementary Materials Table S4.xlsx
