# Supplementary material for: Genome-Wide Analysis and Functional Characterization of Small Heat Shock Proteins in Allium sativum L. Under Multiple Abiotic Stresses
Source: Biology (Basel). 2025 Sep 25;14(10):1326. doi: 10.3390/biology14101326 (PMC12562054; doi:10.3390/biology14101326)
Supplement: Supplementary file 1 [file biology-14-01326-s001.zip › Supplementary Materials Table S1.xlsx]

## Sheet: Sheet1
Table S1. List of the primers used in the study.
Gene	Primer name	Sequence
AsHSP20-94	6G06852.1-FORWARD	TCAATCAACCAGGTCCTTCAATGC
	6G06852.1-REVERSE	AGCCTTCCCAGCCGAGTTTC
AsHSP20-81	6G03303.1-FORWARD	TTCAATGATCGCAAGCAAGAAAGC
	6G03303.1-REVERSE	AACGGACGCAGCCTGTAGAG
AsHSP20-93	6G06784.1-FORWARD	GATGATCGCAAGCAAGAAAGCAG
	6G06784.1-REVERSE	ACGGACGCAGCCTGTAGAG
AsHSP20-100	1G02950-FORWARD	CGGTTGAGAACGGTGTGGTAAC
	1G02950-REVERSE	GCTTGCTAGAGATGGGAATGGC
AsHSP20-68	5G00687.1-FORWARD	GAGGAAGGCGAGGAAGGGAAG
	5G00687.1-REVERSE	TCACAGTTATCAGGCAACATCAGC
AsHSP20-64	0G01290.1-FORWARD	TGCCAACACTCGCATTGACTG
	0G01290.1-REVERSE	CCACCTCCACTTTCACTTCTTCC
AsHSP20-79	6G02013.1-FORWARD	GAAACATCTGCGATTGCGAACAC
	6G02013.1-REVERSE	TTCCACCTCCACCTTCACTTCC
AsHSP20-19	1G00690.1-FORWARD	TTATACAGGCTGCGTCCATTCAAG
	1G00690.1-REVERSE	AGGCTGACTAAACGAATCCAACAC
AsHSP20-95	6G06861.1-FORWARD	GCAGAAGATAGCGGGCAAGTG
	6G06861.1-REVERSE	GTCTCCTCATCCTCCTCGTCATC
AsHSP20-38	3G05030.1-FORWARD	GAGGAAGAGAAGAACGACAAGTGG
	3G05030.1-REVERSE	CATTGCTGCCTTCACCTCATCC
AsHSP20-20	2G00517-FORWARD	CTGACCTTAGCGAAGATGAAGACC
	2G00517-REVERSE	TTCACCATTTCTGGAAGTCGGAAC
AsHSP20-72	5G03265.1-FORWARD	GAAGGTGGAGGTGGAGGAAGG
	5G03265.1-REVERSE	GAAGGTGGAGGTGGAGGAAGG
AsActin	actin2FORWARD	TGCTCTGGATTATGAACAGGAACTTGA
	actin2REVERSE	CAATCATTGAAGGCTGGAACAACAC
									1
Subcellular localization
AsHSP20-81	AsHSP20-81SF	CGGATCCGATGGCATTTTCAATGATCGCA
	AsHSP20-81SR	CTCTAGAGGCCTCTGAACACTAGCTTTGC
AsHSP20-94	AsHSP20-94SF	CGGATCCGATGGCATTTTCAATGATCGCAA
	AsHSP20-94SR	CTCTAGAGGCCTCTGAACACTAGCTTTG
AsHSP20-11	AsHSP20-11SF	CGGATCCGATGACATTTGATGATAATCCT
	AsHSP20-11SR	CTCTAGAGCTTCTCTGGTTTCTTTACTTCT
Yeast stress assay
AsHSP20-79	AsHSP20-79YF	GGGTACCCATGTCTTTGATTCCTCGCGTA
	AsHSP20-79YR	CGGATCCGACCAGCGATTTGAATGGACTT
