# Supplementary material for: Genome-Wide Analysis and Functional Characterization of Small Heat Shock Proteins in Allium sativum L. Under Multiple Abiotic Stresses
Source: Biology (Basel). 2025 Sep 25;14(10):1326. doi: 10.3390/biology14101326 (PMC12562054; doi:10.3390/biology14101326)
Supplement: Supplementary file 1 [file biology-14-01326-s001.zip › Supplementary Materials Table S2.xlsx]

## Sheet: Sheet1
Table S2. List of Conserved Motifs and Corresponding Sequences in AsHSP20s
Motif	Sequence
motif 1	AKMBZVKAEMENGVLTVTVPK
motif 2	ETPEAHVFKADMPGLKKEEVK
motif 3	KEZEEKNDKWHRIERSSGKFMRRFRLPEN
motif 4	MALIPSIFGQRTNVFDPFSLDLWD
motif 5	EVEEGNVLQISGERS
motif 6	QGGTALSSETSAJANTRIDWK
motif 7	EZVKKPEVKSIQIDG
motif 8	PFQDFPFSKEI
motif 9	PVAALIRKLALNDAR
motif 10	ALQAASVQATRSFNTNA
