# Supplementary material for: Genome-Wide Analysis and Functional Characterization of Small Heat Shock Proteins in Allium sativum L. Under Multiple Abiotic Stresses
Source: Biology (Basel). 2025 Sep 25;14(10):1326. doi: 10.3390/biology14101326 (PMC12562054; doi:10.3390/biology14101326)
Supplement: Supplementary file 1 [file biology-14-01326-s001.zip › Supplementary Materials Table S3.xlsx]

## Sheet: kaks
Table S3 Ka and Ks values of highlight homologous gene pairs of HSP20 gene family in A.sativum.
Gene ID		Ka	Ks	Ka_Ks
AsHSP20-31	AsHSP20-80	0.142838	3.1111	0.0459122
AsHSP20-32	AsHSP20-81	0.736566	2.89397	0.254518
