# Supplementary material for: Genome-Wide Analysis and Functional Characterization of Small Heat Shock Proteins in Allium sativum L. Under Multiple Abiotic Stresses
Source: Biology (Basel). 2025 Sep 25;14(10):1326. doi: 10.3390/biology14101326 (PMC12562054; doi:10.3390/biology14101326)
Supplement: Supplementary file 1 [file biology-14-01326-s001.zip › Supplementary Materials Table S4.xlsx]

## Sheet: Sheet1
Table S4. Gene ontology (GO) annotation analysis of AsHSP20s
Class	GO_Name	GO_ID	GO_Level	P_value	EnrichmentScore	HitsGenesCountsInSelectedSet	HitsGenesCountsInBackground	AllGenesCountsInSelectedSet	AllGenesCountsInBackground	GenesOfSelectedSetInGOterm	corrected p-value(BH method)
Molecular function	obsolete protein self-association	GO:0043621	0	6.141753772226366E-13	106.86309523809523	6	168	6	17953	Asa0G01177.1,Asa5G00687.1,Asa3G05114.1,Asa3G05113.1,Asa2G07141.1,Asa2G07035.1,	2.4567015088905464E-12
Molecular function	protein binding	GO:0005515	3	3.248836137115241E-5	5.594577750077906	6	3209	6	17953	Asa0G01177.1,Asa5G00687.1,Asa3G05114.1,Asa3G05113.1,Asa2G07141.1,Asa2G07035.1,	6.497672274230482E-5
Molecular function	binding	GO:0005488	2	0.009846991867911381	2.1596294959701674	6	8313	6	17953	Asa0G01177.1,Asa5G00687.1,Asa3G05114.1,Asa3G05113.1,Asa2G07141.1,Asa2G07035.1,	0.013129322490548509
Cellular component	chloroplast nucleoid	GO:0042644	7	1.0980105713542798E-13	217.37435897435898	6	45	13	21194	Asa0G01177.1,Asa5G00687.1,Asa3G05114.1,Asa3G05113.1,Asa2G07141.1,Asa2G07035.1,	3.0744295997919835E-12
Cellular component	plastid nucleoid	GO:0042646	6	7.454037387333301E-13	160.3581336696091	6	61	13	21194	Asa0G01177.1,Asa5G00687.1,Asa3G05114.1,Asa3G05113.1,Asa2G07141.1,Asa2G07035.1,	1.0435652342266621E-11
Cellular component	protein folding chaperone complex	GO:0101031	4	6.269429420058259E-12	113.742397137746	6	86	13	21194	Asa0G01177.1,Asa5G00687.1,Asa3G05114.1,Asa3G05113.1,Asa2G07141.1,Asa2G07035.1,	5.851467458721042E-11
Cellular component	nucleoid	GO:0009295	3	6.731948332117099E-12	112.43501326259948	6	87	13	21194	Asa0G01177.1,Asa5G00687.1,Asa3G05114.1,Asa3G05113.1,Asa2G07141.1,Asa2G07035.1,	4.7123638324819694E-11
Cellular component	chloroplast	GO:0009507	7	1.0120131139212951E-5	4.037413799672343	10	4038	13	21194	Asa0G01177.1,Asa4G04043.1,Asa3G05031.1,Asa5G00687.1,Asa3G05114.1,Asa3G05113.1,Asa2G07141.1,Asa4G04295.1,Asa2G07035.1,Asa3G05026.1,	5.6672734379592526E-5
Cellular component	plastid	GO:0009536	6	1.386649404255813E-5	3.9039935160624815	10	4176	13	21194	Asa0G01177.1,Asa4G04043.1,Asa3G05031.1,Asa5G00687.1,Asa3G05114.1,Asa3G05113.1,Asa2G07141.1,Asa4G04295.1,Asa2G07035.1,Asa3G05026.1,	6.471030553193795E-5
Cellular component	intracellular protein-containing complex	GO:0140535	3	1.6320142902759294E-5	9.524679799265973	6	1027	13	21194	Asa0G01177.1,Asa5G00687.1,Asa3G05114.1,Asa3G05113.1,Asa2G07141.1,Asa2G07035.1,	6.528057161103717E-5
Cellular component	chloroplast stroma	GO:0009570	4	9.340916085642803E-5	6.997028722350611	6	1398	13	21194	Asa0G01177.1,Asa5G00687.1,Asa3G05114.1,Asa3G05113.1,Asa2G07141.1,Asa2G07035.1,	3.269320629974981E-4
Cellular component	plastid stroma	GO:0009532	3	9.915378158587007E-5	6.922750285807611	6	1413	13	21194	Asa0G01177.1,Asa5G00687.1,Asa3G05114.1,Asa3G05113.1,Asa2G07141.1,Asa2G07035.1,	3.084784316004847E-4
Cellular component	obsolete chloroplast part	GO:0044434	0	0.0014654135179795746	4.225419504901146	6	2315	13	21194	Asa0G01177.1,Asa5G00687.1,Asa3G05114.1,Asa3G05113.1,Asa2G07141.1,Asa2G07035.1,	0.004103157850342809
Cellular component	obsolete plastid part	GO:0044435	0	0.0016007496027045098	4.155414678779165	6	2354	13	21194	Asa0G01177.1,Asa5G00687.1,Asa3G05114.1,Asa3G05113.1,Asa2G07141.1,Asa2G07035.1,	0.004074635352338752
Cellular component	cytoplasm	GO:0005737	3	0.004749006384439314	1.5088993307703262	13	14046	13	21194	Asa0G01177.1,Asa4G04043.1,Asa4G06421.1,Asa3G05031.1,Asa5G00687.1,Asa3G05114.1,Asa4G04294.1,Asa0G01441.1,Asa3G05113.1,Asa2G07141.1,Asa4G04295.1,Asa2G07035.1,Asa3G05026.1,	0.011081014897025065
Cellular component	protein-containing complex	GO:0032991	2	0.04005593567136567	2.165562575569217	6	4517	13	21194	Asa0G01177.1,Asa5G00687.1,Asa3G05114.1,Asa3G05113.1,Asa2G07141.1,Asa2G07035.1,	0.08627432298447991
Cellular component	membraneless organelle	GO:0043228	4	0.04266465029710742	2.135308044934764	6	4581	13	21194	Asa0G01177.1,Asa5G00687.1,Asa3G05114.1,Asa3G05113.1,Asa2G07141.1,Asa2G07035.1,	0.08532930059421484
Cellular component	intracellular membraneless organelle	GO:0043232	5	0.04266465029710742	2.135308044934764	6	4581	13	21194	Asa0G01177.1,Asa5G00687.1,Asa3G05114.1,Asa3G05113.1,Asa2G07141.1,Asa2G07035.1,	0.08532930059421484
Biological process	response to abiotic stimulus	GO:0009628	3	7.351998516674171	5.033047735618116	76	4085	76	20560	Asa6G05101.1,Asa0G01177.1,Asa3G02930.1,Asa6G00868.1,Asa0G00606.1,Asa4G00429.1,Asa0G01290.1,Asa7G05180.1,Asa0G01440.1,Asa6G07048.1,Asa3G01355.1,Asa5G03265.1,Asa4G04292.1,Asa6G06033.1,Asa4G04549.1,Asa4G04545.1,Asa6G06873.1,Asa4G04310.1,Asa6G05102.1,Asa4G06481.1,Asa6G04532.1,Asa0G04883.1,Asa6G02870.1,Asa6G01385.1,Asa6G00869.1,Asa3G05032.1,Asa0G00144.1,Asa6G06861.1,Asa8G02037.1,Asa6G06974.1,Asa3G0502…	7.065055611250996E-16
Biological process	response to toxic substance	GO:0009636	4	3.581881533101045	14.51604621309371	33	615	76	20560	Asa6G05101.1,Asa0G01177.1,Asa3G02930.1,Asa4G00429.1,Asa0G01290.1,Asa0G01440.1,Asa3G01355.1,Asa5G03265.1,Asa4G04292.1,Asa4G04549.1,Asa4G04545.1,Asa6G05102.1,Asa4G06481.1,Asa6G04532.1,Asa3G05032.1,Asa0G00144.1,Asa3G05028.1,Asa4G06617.1,Asa0G05708.1,Asa3G01357.1,Asa5G00687.1,Asa3G05114.1,Asa5G03263.1,Asa0G02962.1,Asa4G04543.1,Asa4G04555.1,Asa3G05030.1,Asa0G01291.1,Asa4G04540.1,Asa3G05113.1,Asa2G0714…	1.2952601953960159E-15
Biological process	response to light intensity	GO:0009642	6	46.86282635723167	20.483715816957538	29	383	76	20560	Asa6G05101.1,Asa0G01177.1,Asa3G02930.1,Asa4G00429.1,Asa0G01290.1,Asa0G01440.1,Asa5G03265.1,Asa4G04292.1,Asa4G04549.1,Asa4G04545.1,Asa6G05102.1,Asa6G04532.1,Asa3G05032.1,Asa0G00144.1,Asa3G05028.1,Asa0G05708.1,Asa3G01357.1,Asa5G00687.1,Asa3G05114.1,Asa5G03263.1,Asa0G02962.1,Asa4G04543.1,Asa4G04555.1,Asa3G05030.1,Asa0G01291.1,Asa4G04540.1,Asa3G05113.1,Asa2G07141.1,Asa2G07035.1,	1.2952601953960159E-15
Biological process	response to high light intensity	GO:0009644	7	2.036853576382009	30.526315789473685	29	257	76	20560	Asa6G05101.1,Asa0G01177.1,Asa3G02930.1,Asa4G00429.1,Asa0G01290.1,Asa0G01440.1,Asa5G03265.1,Asa4G04292.1,Asa4G04549.1,Asa4G04545.1,Asa6G05102.1,Asa6G04532.1,Asa3G05032.1,Asa0G00144.1,Asa3G05028.1,Asa0G05708.1,Asa3G01357.1,Asa5G00687.1,Asa3G05114.1,Asa5G03263.1,Asa0G02962.1,Asa4G04543.1,Asa4G04555.1,Asa3G05030.1,Asa0G01291.1,Asa4G04540.1,Asa3G05113.1,Asa2G07141.1,Asa2G07035.1,	1.2952601953960159E-15
Biological process	response to reactive oxygen species	GO:0000302	5	14.780733285406184	19.83859649122807	33	450	76	20560	Asa6G05101.1,Asa0G01177.1,Asa3G02930.1,Asa4G00429.1,Asa0G01290.1,Asa0G01440.1,Asa3G01355.1,Asa5G03265.1,Asa4G04292.1,Asa4G04549.1,Asa4G04545.1,Asa6G05102.1,Asa4G06481.1,Asa6G04532.1,Asa3G05032.1,Asa0G00144.1,Asa3G05028.1,Asa4G06617.1,Asa0G05708.1,Asa3G01357.1,Asa5G00687.1,Asa3G05114.1,Asa5G03263.1,Asa0G02962.1,Asa4G04543.1,Asa4G04555.1,Asa3G05030.1,Asa0G01291.1,Asa4G04540.1,Asa3G05113.1,Asa2G0714…	3.1086244689504383E-15
Biological process	response to hydrogen peroxide	GO:0042542	6	4.967929004481153	41.139946640795536	33	217	76	20560	Asa6G05101.1,Asa0G01177.1,Asa3G02930.1,Asa4G00429.1,Asa0G01290.1,Asa0G01440.1,Asa3G01355.1,Asa5G03265.1,Asa4G04292.1,Asa4G04549.1,Asa4G04545.1,Asa6G05102.1,Asa4G06481.1,Asa6G04532.1,Asa3G05032.1,Asa0G00144.1,Asa3G05028.1,Asa4G06617.1,Asa0G05708.1,Asa3G01357.1,Asa5G00687.1,Asa3G05114.1,Asa5G03263.1,Asa0G02962.1,Asa4G04543.1,Asa4G04555.1,Asa3G05030.1,Asa0G01291.1,Asa4G04540.1,Asa3G05113.1,Asa2G0714…	4.85722573273506E-15
Biological process	response to heat	GO:0009408	5	2.5139254952041954	29.66810966810967	76	693	76	20560	Asa6G05101.1,Asa0G01177.1,Asa3G02930.1,Asa6G00868.1,Asa0G00606.1,Asa4G00429.1,Asa0G01290.1,Asa7G05180.1,Asa0G01440.1,Asa6G07048.1,Asa3G01355.1,Asa5G03265.1,Asa4G04292.1,Asa6G06033.1,Asa4G04549.1,Asa4G04545.1,Asa6G06873.1,Asa4G04310.1,Asa6G05102.1,Asa4G06481.1,Asa6G04532.1,Asa0G04883.1,Asa6G02870.1,Asa6G01385.1,Asa6G00869.1,Asa3G05032.1,Asa0G00144.1,Asa6G06861.1,Asa8G02037.1,Asa6G06974.1,Asa3G0502…	4.982942163464673E-14
Biological process	response to oxidative stress	GO:0006979	4	5.322430907662644	11.609061665868182	33	769	76	20560	Asa6G05101.1,Asa0G01177.1,Asa3G02930.1,Asa4G00429.1,Asa0G01290.1,Asa0G01440.1,Asa3G01355.1,Asa5G03265.1,Asa4G04292.1,Asa4G04549.1,Asa4G04545.1,Asa6G05102.1,Asa4G06481.1,Asa6G04532.1,Asa3G05032.1,Asa0G00144.1,Asa3G05028.1,Asa4G06617.1,Asa0G05708.1,Asa3G01357.1,Asa5G00687.1,Asa3G05114.1,Asa5G03263.1,Asa0G02962.1,Asa4G04543.1,Asa4G04555.1,Asa3G05030.1,Asa0G01291.1,Asa4G04540.1,Asa3G05113.1,Asa2G0714…	5.785495539435538E-14
Biological process	response to antibiotic	GO:0046677	4	5.675377254324623	14.352682348959215	33	622	76	20560	Asa6G05101.1,Asa0G01177.1,Asa3G02930.1,Asa4G00429.1,Asa0G01290.1,Asa0G01440.1,Asa3G01355.1,Asa5G03265.1,Asa4G04292.1,Asa4G04549.1,Asa4G04545.1,Asa6G05102.1,Asa4G06481.1,Asa6G04532.1,Asa3G05032.1,Asa0G00144.1,Asa3G05028.1,Asa4G06617.1,Asa0G05708.1,Asa3G01357.1,Asa5G00687.1,Asa3G05114.1,Asa5G03263.1,Asa0G02962.1,Asa4G04543.1,Asa4G04555.1,Asa3G05030.1,Asa0G01291.1,Asa4G04540.1,Asa3G05113.1,Asa2G0714…	1.3211653993039363E-13
Biological process	response to cadmium ion	GO:0046686	5	5.038704661460975	8.550136402954289	25	791	76	20560	Asa6G07048.1,Asa3G01355.1,Asa6G06033.1,Asa6G06873.1,Asa4G06481.1,Asa6G01385.1,Asa6G06861.1,Asa8G02037.1,Asa6G06974.1,Asa1G00674.1,Asa4G06617.1,Asa6G03303.1,Asa8G02053.1,Asa5G05424.1,Asa1G00698.1,Asa6G04489.1,Asa6G06852.1,Asa8G01375.1,Asa6G06867.1,Asa8G02054.1,Asa6G06030.1,Asa1G02085.1,Asa4G03225.1,Asa6G06874.1,Asa8G02220.1,	2.1488366641619905E-13
Biological process	obsolete response to inorganic substance	GO:0010035	0	6.060177325033013	7.351998516674171	54	1987	76	20560	Asa6G05101.1,Asa0G01177.1,Asa3G02930.1,Asa4G00429.1,Asa0G01290.1,Asa0G01440.1,Asa6G07048.1,Asa3G01355.1,Asa5G03265.1,Asa4G04292.1,Asa6G06033.1,Asa4G04549.1,Asa4G04545.1,Asa6G06873.1,Asa6G05102.1,Asa4G06481.1,Asa6G04532.1,Asa6G01385.1,Asa3G05032.1,Asa0G00144.1,Asa6G06861.1,Asa8G02037.1,Asa6G06974.1,Asa3G05028.1,Asa1G00674.1,Asa4G06617.1,Asa6G03303.1,Asa0G05708.1,Asa8G02053.1,Asa3G01357.1,Asa5G0068…	3.2455519753208745E-13
Biological process	response to stress	GO:0006950	3	2.913631991205167	3.581881533101045	76	5740	76	20560	Asa6G05101.1,Asa0G01177.1,Asa3G02930.1,Asa6G00868.1,Asa0G00606.1,Asa4G00429.1,Asa0G01290.1,Asa7G05180.1,Asa0G01440.1,Asa6G07048.1,Asa3G01355.1,Asa5G03265.1,Asa4G04292.1,Asa6G06033.1,Asa4G04549.1,Asa4G04545.1,Asa6G06873.1,Asa4G04310.1,Asa6G05102.1,Asa4G06481.1,Asa6G04532.1,Asa0G04883.1,Asa6G02870.1,Asa6G01385.1,Asa6G00869.1,Asa3G05032.1,Asa0G00144.1,Asa6G06861.1,Asa8G02037.1,Asa6G06974.1,Asa3G0502…	6.778859393011513E-9
